# Supplementary material for: Effects of activation of the LINE-1 antisense promoter on the growth of cultured cells
Source: Sci Rep. 2020 Dec 17;10:22136. doi: 10.1038/s41598-020-79197-y (PMC7746726; doi:10.1038/s41598-020-79197-y)
Supplement: Supplementary file 2 — Supplementary Table S1. [file 41598_2020_79197_MOESM2_ESM.xlsx]

## Sheet: Sheet1
Table S1. Upregulated genes by L1 ASP activation.
	sgL1 ASP #1 to mock	sgL1ASP #3 to mock	sgL1ASP #1 to #3
Gene ID	Fold Change	Fold Change	Fold Change
SNORD28	3.24328e+08	1.91163e+08	1.6966
SNORD21	1.86327e+07	6.57537e+06	2.83371
SNORA71B	2.36864e+06	930413	2.5458
SNORA66	442199	260587	1.69693
FHL1	231572	65.5278	3533.95
XRCC6	194987	14865.9	13.1164
OAZ1	185767	22867.6	8.12358
ELP2	172971	143.513	1205.26
SLC39A6	135217	18931.9	7.14231
FKBP11	126364	76996.9	1.64115
FUOM	125641	6.7322	18662.7
FGFRL1	124888	44183.1	2.82661
ADD1	117146	28941.5	4.04767
COPS3	115831	26468.2	4.37622
MAPK12	101696	53.1483	1913.45
NIP7	90660.1	34.4942	2628.27
CIAPIN1	87165	10841.5	8.03994
FBXO44	86137.2	3671.62	23.4602
SNRPG	83272.6	50483.5	1.6495
RPPH1	82512.9	48616.5	1.69722
CLASRP	80247.6	36294.7	2.211
QARS	78249.9	10400.9	7.52337
FAM222B	77083.8	17242.7	4.47051
SHISA5	74658.1	6434.21	11.6033
PPWD1	71015.2	12266.3	5.78945
RAD17	68107.2	26.2985	2589.78
GDAP1	60326	7885.55	7.6502
INPP5J	53741.3	3137.57	17.1283
GTF3C5	53657.5	12536.2	4.28022
KDM6A	52572.8	25747.8	2.04184
UBB	50417.6	27465.7	1.83566
RDM1	49572.3	11278.9	4.39514
GLB1L	48832.2	248.399	196.588
INAFM1	47621.2	14558.8	3.27096
PCGF6	47557.7	7.45088	6382.82
DNASE1L1	47543.9	23503.2	2.02287
MORF4L2	46994.3	25705.1	1.82821
FAHD1	46854.2	21401.6	2.18928
SEPT4-AS1	45638.5	14651	3.11503
GLT8D1	44562.6	20161.7	2.21026
CCT6A	44165	28715	1.53805
CCNO	43752.5	15607	2.8034
NDUFC1	43191.9	26327.7	1.64055
PIMREG	15657.1	3560.51	4.39743
PKIB	13443.6	1068.58	12.5808
ULK3	12914.6	5335.15	2.42067
NMRK1	12375	7608.54	1.62646
RUNDC3B	11430.5	3889.32	2.93895
COMT	10809.3	29.4239	367.367
HERC4	9904.5	79.6147	124.405
HS6ST2	9335.15	1369.73	6.81533
CNTFR	8084.89	3035.73	2.66324
REEP4	8063.42	4191.76	1.92363
NT5C2	7724.97	2435.06	3.17239
CCDC103	7714.51	3461.65	2.22857
ZNF107	7092.73	3.87978	1828.13
SLC35C2	6737.04	3536.66	1.90492
PIGN	6612.61	2.01111	3288.03
CTSL	6606.53	1562.46	4.22828
SLC26A6	6472.97	147.954	43.7497
CLASP1	6226.52	2037.58	3.05584
SLC29A2	5892.63	1151.79	5.11607
TMEM126A	5804.72	3322.09	1.74731
ADAM15	5641.93	2632.78	2.14296
MCOLN3	5511.06	1237.77	4.45242
TSEN2	5400.1	2888	1.86984
CDV3	5063.8	2.14343	2362.47
AMN1	4859.9	1.70267	2854.29
GTF3C2	4479.81	2768.24	1.61829
SPOP	4374.63	2440.48	1.79253
KLHL22	4224.61	1962.07	2.15314
EYA3	3864.68	1021.39	3.78373
DCAKD	3762.08	7.27218	517.324
KMT2A	3668.16	1740.37	2.10769
C6orf120	3449.49	1.51751	2273.13
BEX2	3422.2	1226.04	2.79126
HNRNPLL	3372.38	2.48396	1357.66
DLG1	3274.27	1263.23	2.59199
CSNK1A1	2811.45	958.528	2.93309
SEMA4B	2716.24	3.25142	835.4
ZNF189	2673.13	1448.05	1.84602
MRPL52	2533.7	289.811	8.74259
LRP8	2490.6	18.4625	134.901
SYDE1	2459.36	5.38399	456.792
HOTAIR	2283.71	811.4	2.81453
ALDH1A2	2236.56	1.65394	1352.26
CYB561	2043.11	5.13695	397.728
ZBTB48	1967.52	2.09952	937.128
TOMM40L	1794.16	16.7177	107.321
TMEM198B	1776.81	923.318	1.92438
C1orf162	1283.03	711.484	1.80331
PIK3CD-AS2	1114.72	136.556	8.16311
PHKA1	1112.08	604.354	1.84012
JMJD7-PLA2G4B	1084.46	52.778	20.5476
NCBP2	1069.98	362.647	2.95046
PIGT	1004.76	399.45	2.51537
GPANK1	999.721	4.53811	220.294
FMNL3	833.654	330.689	2.52096
ARMC5	794.623	345.869	2.29747
AKAP9	740.221	476.589	1.55316
RNF121	654.074	47.3148	13.8239
CIB2	632.518	411.25	1.53804
SLC11A2	582.169	5.42426	107.327
NR6A1	470.404	4.28218	109.852
C11orf54	449.832	238.523	1.8859
COL13A1	446.568	11.3471	39.3554
UBA3	438.851	14.1929	30.9204
EXD2	306.065	83.2156	3.67797
CD40	281.775	111.957	2.51681
ADCK1	277.653	2.33949	118.681
CYLD	277.537	2.50078	110.98
APP	276.063	97.0156	2.84555
CYBC1	202.846	3.97395	51.0438
DEF8	197.282	25.4594	7.7489
RBM12	191.033	67.128	2.8458
B4GALT2	147.762	24.343	6.06999
FIGNL1	117.125	11.6811	10.0269
C20orf96	111.127	1.80985	61.4013
SMG7	72.6588	18.2195	3.98797
SCMH1	64.7688	6.75101	9.59394
ZFYVE27	49.8332	3.85349	12.932
LRRC8A	47.6777	6.04609	7.88571
EPC1	44.8361	28.0953	1.59585
FAM104B	43.646	12.6147	3.45992
NFATC4	33.8921	21.9868	1.54148
LINC01481	22.2281	10.6932	2.07871
NUDT1	22.0129	8.38758	2.62446
RPS6KC1	20.9719	6.97388	3.0072
PRRT2	17.6947	10.0587	1.75914
MGA	17.2102	1.67671	10.2642
TFDP2	16.9805	11.1504	1.52286
UBE2V1	16.5373	3.04724	5.42697
SERBP1	16.4874	3.37105	4.89088
SHOX2	16.0411	5.72513	2.80188
PLAC1	15.8763	6.15494	2.57944
MIR1182	15.5588	3.03067	5.13379
ZNF140	15.2975	1.79429	8.52568
ODF2	14.7852	3.62691	4.07652
ANO6	14.2049	7.45802	1.90465
WWP2	12.2812	5.28552	2.32355
ZSCAN26	12.2327	6.08769	2.00941
AAAS	12.1506	6.93555	1.75192
PLPPR3	12.0131	2.38825	5.03007
CENPX	11.9835	5.4342	2.2052
DCAF11	11.6269	7.56436	1.53706
EIF5A	10.81	5.87518	1.83995
NCAPG2	10.2605	2.76582	3.70977
TATDN3	9.9859	1.51636	6.58545
CHN1	9.91653	4.1123	2.41143
ZNF317	9.80849	3.17925	3.08515
CDC45	9.77078	2.7087	3.60719
EXOC1	9.51519	6.21964	1.52986
SNORA9	9.15689	2.3979	3.81871
BRD8	8.9009	2.88179	3.08867
SYNCRIP	8.7731	3.9783	2.20524
RBMXL1	8.46886	4.53841	1.86604
SPPL2B	8.31931	3.43331	2.42312
PTGES3	8.11991	3.9792	2.04059
ABL2	7.91749	2.52147	3.14003
RPP38	7.8877	2.74215	2.87647
OSTC	7.8839	2.41067	3.27041
TMEM9	7.82012	4.79658	1.63035
MGST1	7.74521	1.53277	5.05306
PIGA	7.5358	3.2266	2.33552
TMEM205	7.39912	3.33256	2.22025
HEXIM2	7.18617	3.21126	2.2378
ACSF3	6.70864	2.09235	3.20627
RNF38	6.60769	2.17631	3.03618
DCAF8	6.583	2.47252	2.66247
ZNF343	6.49905	2.73071	2.37999
CCT3	5.89529	3.60423	1.63566
PKN1	5.70143	2.94742	1.93438
TBCEL	5.60977	2.36315	2.37385
RASSF7	5.55234	3.35537	1.65476
UBAC2	5.50429	2.47377	2.22507
STIL	5.31627	2.55038	2.0845
RECK	5.26119	1.53237	3.43337
E2F5	5.0187	1.59676	3.14305
LRCH4	5.00322	3.13457	1.59615
SREK1	4.88469	2.7089	1.8032
KCTD2	4.77391	2.41487	1.97688
ZC4H2	4.74521	2.7578	1.72065
BLM	4.49333	1.62982	2.75695
NEK3	4.42764	2.72496	1.62484
PVR	4.41585	2.46246	1.79327
NGLY1	4.404	2.01428	2.18639
GRB10	4.24339	2.58353	1.64248
MTMR14	4.12364	1.60882	2.56315
RHNO1	4.1053	2.17097	1.891
MSANTD3	4.0102	1.67161	2.39901
GALE	3.99775	2.5893	1.54395
MAGI2-AS3	3.96836	2.29967	1.72562
NFAT5	3.95823	2.27761	1.73789
ZMYND11	3.95571	1.80705	2.18905
SEPT9	3.75325	2.05849	1.82331
SLC50A1	3.73155	1.55552	2.3989
OSGIN2	3.64681	2.37086	1.53818
PANK2	3.62181	1.5227	2.37855
CREB3L4	3.59602	2.23497	1.60898
SOD2	3.42579	1.59192	2.15198
SVIL-AS1	3.42073	2.10027	1.62871
UCHL5	3.41948	2.09992	1.62838
MIR762	3.39105	2.00082	1.69483
CD164	3.38996	1.67096	2.02876
RBBP8	3.3864	2.19122	1.54544
LRR1	3.36144	1.57904	2.12879
MYRF	3.3575	2.13785	1.57051
DPYSL5	3.3448	1.53462	2.17956
ZBED5	3.34284	1.91086	1.74939
CLPSL2	3.32561	1.55019	2.14529
ELOVL1	3.29972	1.85714	1.77677
DHX35	3.24912	1.56164	2.08058
DBNDD2	3.2005	1.98489	1.61243
NECAP2	3.14726	1.82542	1.72413
AGTRAP	3.10879	1.82508	1.70337
ZNF207	3.10366	1.67869	1.84885
NAPEPLD	3.08893	2.03078	1.52105
CHFR	3.08112	1.92741	1.59859
STRIP2	3.00214	1.60401	1.87165
PIGQ	2.9299	1.87268	1.56455
AOC3	2.89765	1.81424	1.59717
VEGFA	2.85691	1.8313	1.56005
GABPB1	2.84283	1.68304	1.68911
REEP1	2.83876	1.77706	1.59745
PRICKLE3	2.70121	1.63726	1.64984
TJP2	2.68659	1.64073	1.63744
AZI2	2.65745	1.65128	1.60933
ATXN2L	2.64342	1.58902	1.66356
SPATA33	2.62171	1.58513	1.65395
FAM207A	2.58028	1.66468	1.55002
Previously reported L1 ASP-driven genes are shown in bold.
